# Supplementary material for: A Systematic Review and Meta-Analysis on the Real-World Effectiveness of COVID-19 Vaccines against Infection, Symptomatic and Severe COVID-19 Disease Caused by the Omicron Variant (B.1.1.529)
Source: Vaccines (Basel). 2023 Jan 19;11(2):224. doi: 10.3390/vaccines11020224 (PMC9965204; doi:10.3390/vaccines11020224)
Supplement: Supplementary file 1 [file vaccines-11-00224-s001.zip]

Archive with 1 entries (1 files):
- vaccines-2105801-supplementary.pdf
